# Supplementary material for: RabbitTClust: enabling fast clustering analysis of millions of bacteria genomes with MinHash sketches
Source: Genome Biol. 2023 May 17;24:121. doi: 10.1186/s13059-023-02961-6 (PMC10190105; doi:10.1186/s13059-023-02961-6)
Supplement: Supplementary file 3 — Additional file 3: Table S2. The list of the species-taxid and best-match-species-taxid of the impurity genomes. [file 13059_2023_2961_MOESM3_ESM.xlsx]

## Sheet: Sheet1
Note: label '+': dominant genomes; label '-': impurity genomes
label	accession	assembly_taxid	best_match_species_taxid
+	GCA_007724625.1	488447	488447
-	GCA_000802255.1	1348852	1348852
-	GCA_2797496.1	1348852	2585211
+	GCA_007113485.2	2594463	68239
-	GCA_007113545.2	2594457	68239
+	GCA_012922115.1	2721242	68239
-	GCA_007113405.2	2594453	68239
-	GCA_007113445.1	2594456	68239
-	GCA_007113585.2	2594462	68239
-	GCA_007113665.2	2594461	68239
+	GCA_007113505.2	2594460	68239
-	GCA_007113525.2	2594454	68239
-	GCA_007113465.1	2594458	68239
+	GCA_009864805.1	2690362	1929477
-	GCA_002812405.1	1495638	1929477
+	GCA_015689475.1	1929477	2715963
-	GCA_021233395.1	2903099	1929477
+	GCA_900092015.1	1839768	1929477
-	GCA_009862155.1	2690345	1929477
+	GCA_003350535.1	186651	2754695
-	GCA_013307435.1	2740529	186651
+	GCA_014854655.1	287	287
-	GCA_900495945.1	470	470
+	GCA_016757495.1	2804500	492670
-	GCA_900138605.1	36809	36809
+	GCA_003612115.1	2316725	2316724
-	GCA_003612125.1	2316724	2316733
+	GCA_005405985.1	33903	33903
-	GCA_009862865.1	2690296	33903
+	GCA_902706025.1	577	577
-	GCA_902706585.1	2681434	577
+	GCA_013155175.1	83462	83462
-	GCA_003668935.1	2316717	83462
+	GCA_011752755.1	2608352	244366
-	GCA_011754595.1	2608351	244366
+	GCA_900636545.1	300	300
-	GCA_004123735.1	2493633	2493633
+	GCA_001758385.2	488447	488447
-	GCA_001719665.1	1836045	488447
+	GCA_000318015.1	518	518
-	GCA_900131115.1	36809	36809
+	GCA_004026115.1	562	562
-	GCA_900492825.1	573	573
+	GCA_022249875.1	573	573
-	GCA_001067695.1	622	562
+	GCA_009864945.1	112413	112413
-	GCA_001651785.1	1825094	112413
+	GCA_000721085.1	1927	1927
-	GCA_000717805.1	1463929	1927
-	GCA_000718815.1	1463930	1927
-	GCA_009862935.1	2690298	1927
-	GCA_001279025.1	1519473	1927
+	GCA_004522315.1	1644111	1644109
-	GCA_004522265.1	1644108	1644109
+	GCA_001854645.1	1834515	298655
-	GCA_000235425.3	298655	1834516
+	GCA_900559025.1	158836	158836
-	GCA_900558945.1	208224	208224
+	GCA_001059255.1	546	546
-	GCA_001058745.1	817	817
+	GCA_021052265.1	858423	858423
-	GCA_006519655.1	546901	858423
-	GCA_000473125.1	508869	858423
+	GCA_005774755.1	1848324	1848320
-	GCA_009908215.1	1848319	1848320
+	GCA_003183825.1	2055	2055
-	GCA_901482625.1	1496	1496
+	GCA_902157645.1	40324	40324
-	GCA_015693845.1	2785387	40324
+	GCA_021353155.1	2906765	1353886
-	GCA_021353185.1	2906764	1353886
+	GCA_001536285.1	795642	222534
-	GCA_014895535.1	683308	795642
+	GCA_015291305.1	1325083	29448
-	GCA_012871055.1	29448	29448
+	GCA_000721945.1	1463937	67350
-	GCA_001513955.1	67350	58343
+	GCA_002705665.1	1100824	68043
-	GCA_009863085.1	2690289	68043
+	GCA_000716455.1	1463826	1927
-	GCA_001279065.1	1927	1927
+	GCA_013010335.1	2730916	2748864
-	GCA_013009255.1	2730915	2748864
+	GCA_000260815.1	37919	37919
-	GCA_016772255.1	2683591	37919
+	GCA_020827275.1	34	34
-	GCA_006518205.1	2562800	34
+	GCA_001052015.1	470	470
-	GCA_001068065.1	573	573
-	GCA_018771725.1	573	573
+	GCA_018614185.1	2819181	146536
-	GCA_018614355.1	2819180	146536
+	GCA_001426325.1	1736448	1892
-	GCA_001427565.1	1736573	1892
+	GCA_000718625.1	67315	42237
-	GCA_011820545.1	2721173	67315
+	GCA_006518195.1	2562799	34
-	GCA_006547325.1	2562798	34
-	GCA_010279825.1	2651866	34
-	GCA_010998615.1	2651865	34
-	GCA_006547345.1	2562797	34
-	GCA_013116835.1	34	34
-	GCA_010998655.1	2651864	34
-	GCA_006519765.1	2562796	34
-	GCA_006519755.1	2562795	34
+	GCA_016612655.1	1488400	42237
-	GCA_014649115.1	42237	67315
+	GCA_014773305.1	488447	488447
-	GCA_005502655.1	2502227	488447
-	GCA_005502665.1	2502225	488447
-	GCA_005503435.1	2502226	488447
-	GCA_005503135.1	2502224	488447
+	GCA_007655005.1	2382123	2382123
-	GCA_002940705.1	1777322	2382123
+	GCA_000383595.1	42235	42235
-	GCA_009870085.1	2690302	42235
+	GCA_000261725.1	1128179	931866
-	GCA_018130425.1	931866	931866
-	GCA_009176665.1	2599805	931866
+	GCA_002258885.1	2022499	1828
-	GCA_002258825.1	2022485	1828
+	GCA_003288095.1	103816	103816
-	GCA_000219395.2	374846	103816
+	GCA_010672295.1	2607793	1458930
-	GCA_010672305.1	2607796	1458930
-	GCA_010692685.1	2607794	1458930
+	GCA_000269985.1	2066	2066
-	GCA_009862315.1	2690335	2066
+	GCA_003573655.1	2233539	292
-	GCA_023053515.1	292	292
+	GCA_002551055.1	1828186	1892
-	GCA_002551015.1	1828217	1892
+	GCA_018070265.1	2824891	1932
-	GCA_018070175.1	2824894	1932
+	GCA_009863155.1	2690276	1911
-	GCA_000177175.2	1609288	1911
+	GCA_902859865.1	1506587	1506587
-	GCA_000731655.1	1506588	1506587
+	GCA_002742045.1	1958787	2049881
-	GCA_002946835.1	2049881	1623582
+	GCA_001038835.1	292	292
-	GCA_001043615.1	1628208	2234132
+	GCA_014495705.1	2750025	1892
-	GCA_001905485.1	1703931	1892
+	GCA_900090075.1	1100827	1911
-	GCA_009862415.1	2690347	1911
+	GCA_009757995.1	2682845	59842
-	GCA_013778375.1	2755557	2682845
+	GCA_900105705.1	1911	1911
-	GCA_009862245.1	2690333	1911
+	GCA_002551225.1	2034270	1892
-	GCA_002551235.1	2034271	1892
-	GCA_002551215.1	2034269	1892
+	GCA_001279445.1	1415552	1961
-	GCA_001279925.1	1519487	1961
+	GCA_003387455.1	1938837	68174
-	GCA_900104935.1	1881022	68174
+	GCA_000585625.1	69279	69279
-	GCA_000632535.1	653930	653930
+	GCA_900091975.1	1839765	146922
-	GCA_009862025.1	2690286	146922
-	GCA_900091985.1	1839766	146922
+	GCA_000721335.1	1463890	285564
-	GCA_000722235.1	1463891	285564
+	GCA_010672695.1	2607776	1458930
-	GCA_010672625.1	2607777	1458930
-	GCA_010672685.1	2607775	1458930
+	GCA_002953915.1	2070759	2054641
-	GCA_002915305.1	2070760	1648923
+	GCA_000211815.1	1155739	1155739
-	GCA_010672205.1	2607822	1155739
+	GCA_000241835.2	285562	285562
-	GCA_009872595.1	2690303	285562
+	GCA_007993885.1	2572920	28095
-	GCA_007828455.1	2572882	28095
-	GCA_007828315.1	2572919	28095
+	GCA_020194135.1	2793820	108015
-	GCA_020194335.1	2793826	108015
+	GCA_014200965.1	2723096	157910
-	GCA_014200875.1	2723095	157910
+	GCA_001886595.1	54571	54571
-	GCA_009862215.1	2690331	54571
+	GCA_020092145.1	47716	47716
-	GCA_000404005.1	579932	47716
+	GCA_018148575.1	95486	95486
-	GCA_003253915.1	2183921	95486
+	GCA_900187925.1	1157641	66428
-	GCA_009864905.1	2690358	66428
+	GCA_018619585.1	2838871	67258
-	GCA_018619515.1	2838874	67258
-	GCA_022399475.1	2838874	67258
-	GCA_018619495.1	2838872	67258
-	GCA_022399485.1	2838872	67258
-	GCA_018619575.1	2838869	67258
-	GCA_018619555.1	2838870	67258
-	GCA_014281035.1	2762623	67258
-	GCA_018619535.1	2838873	67258
-	GCA_004334925.1	2283625	67258
+	GCA_004919685.1	1085774	381
-	GCA_004919645.1	1085775	1085774
+	GCA_002910985.1	1736042	1911
-	GCA_002910935.1	1736043	1911
+	GCA_000383935.1	1157634	2873384
-	GCA_009864865.1	2690361	2873384
+	GCA_900112125.1	1566275	1679495
-	GCA_900108265.1	1566272	1679495
-	GCA_900107915.1	1566273	1679495
-	GCA_900113295.1	1566274	1679495
+	GCA_003945525.1	2203204	195801
-	GCA_003977835.1	2203203	195801
+	GCA_000373445.1	1157629	202862
-	GCA_009863275.1	2690271	202862
-	GCA_000373505.1	1157633	202862
-	GCA_009865065.1	2690353	202862
-	GCA_003259625.1	1305827	202862
+	GCA_000966965.1	1609135	1961
-	GCA_000720235.1	1463922	1961
+	GCA_011753155.1	2608328	28095
-	GCA_011753035.1	2608335	28095
-	GCA_011752985.1	2608338	28095
+	GCA_003367645.1	2174847	66883
-	GCA_001983595.1	1844478	66883
+	GCA_000226995.2	1085628	67258
-	GCA_009862565.1	2690284	67258
+	GCA_004343765.1	2094190	488447
-	GCA_003704285.1	488447	488447
+	GCA_013363665.1	1169745	66428
-	GCA_013363455.1	2712893	66428
+	GCA_001279965.1	1519488	1961
-	GCA_001279815.1	1519478	1961
-	GCA_001279855.1	1519482	1961
+	GCA_016612705.1	1488387	66867
-	GCA_016612725.1	1488385	66867
-	GCA_016612775.1	2800412	66867
+	GCA_000373405.1	1156841	66883
-	GCA_009872615.1	2690304	66883
+	GCA_020193825.1	2793812	108015
-	GCA_020193815.1	2793811	108015
+	GCA_001426615.1	1736454	68188
-	GCA_001427245.1	1736554	68188
+	GCA_004346395.1	2485167	2755406
-	GCA_004346455.1	2485165	2755406
+	GCA_020193695.1	2793808	108015
-	GCA_020193715.1	2793807	108015
+	GCA_019029505.1	2775329	67376
-	GCA_019029485.1	2775328	67376
+	GCA_009862515.1	2690327	67282
-	GCA_014138545.1	67282	67282
+	GCA_003671735.1	1851876	67372
-	GCA_003352805.1	2211357	67372
+	GCA_002705725.1	1115568	2564098
-	GCA_009862205.1	2690337	2564098
+	GCA_000719665.1	1463863	285564
-	GCA_001279355.1	1519476	285564
+	GCA_020193615.1	2793805	108015
-	GCA_020193675.1	2793806	108015
+	GCA_020193875.1	2793813	108015
-	GCA_020193975.1	2793817	108015
+	GCA_002711365.1	1157630	2803812
-	GCA_009863285.1	2690272	2803812
+	GCA_017104685.1	2703895	488731
-	GCA_003854335.1	488731	488731
+	GCA_001592685.1	1779145	67260
-	GCA_002943895.1	2094021	67260
+	GCA_000375625.1	1157640	68043
-	GCA_009865035.1	2690355	68043
+	GCA_904440645.1	2772433	66883
-	GCA_904440635.1	2772432	66883
+	GCA_000498935.1	1396518	66428
-	GCA_009862965.1	2690294	66428
+	GCA_000373305.1	1155715	2564098
-	GCA_009862145.1	2690340	2564098
+	GCA_020843965.1	2890406	152480
-	GCA_020843945.1	2890407	152480
+	GCA_002006875.1	1920666	686309
-	GCA_020873825.1	2857013	686309
+	GCA_001617385.1	666685	666685
-	GCA_001617445.1	1524468	666685
+	GCA_015712205.1	2751182	95486
-	GCA_015712225.1	2751185	95486
+	GCA_001665695.1	1834095	37330
-	GCA_015477615.1	37330	37330
-	GCA_001665525.1	1834099	37330
+	GCA_022272695.1	573	573
-	GCA_001070555.1	1282	1282
+	GCA_016432675.1	2760980	67372
-	GCA_016432685.1	2760981	67372
+	GCA_016612605.1	1488402	37480
-	GCA_016654065.1	1488390	37480
-	GCA_016612575.1	1488397	37480
-	GCA_016612645.1	1488392	37480
+	GCA_001705835.1	1763882	658629
-	GCA_001705845.1	1758177	658629
-	GCA_001705995.2	1758730	658629
-	GCA_001705885.1	1758731	658629
+	GCA_014253015.1	2762559	35621
-	GCA_020099395.1	35621	35621
-	GCA_022759525.1	35621	35621
+	GCA_000647875.1	1157636	2564098
-	GCA_009862115.1	2690343	2564098
+	GCA_022985475.1	287	287
-	GCA_001813645.1	1739428	287
+	GCA_021597005.1	287	287
-	GCA_002843285.1	1978467	287
+	GCA_003857765.1	2184564	179879
-	GCA_003858015.1	2184565	179879
+	GCA_019581175.1	1858	1856
-	GCA_000948395.1	1856	1859
-	GCA_001421075.1	1502734	1856
+	GCA_002165495.1	1930581	334542
-	GCA_001942025.1	1045808	334542
+	GCA_001595975.1	40324	40324
-	GCA_900494385.1	470	470
+	GCA_000155005.1	562	562
-	GCA_013883115.1	624	562
-	GCA_013880555.1	624	562
+	GCA_015733465.1	287	287
-	GCA_005503545.1	2502216	287
+	GCA_001612845.1	300029	37330
-	GCA_003023865.1	37330	37330
+	GCA_000615615.1	501496	501496
-	GCA_000615645.1	671267	671267
+	GCA_017877035.1	2817859	31998
-	GCA_913062545.1	31998	31998
-	GCA_017876975.1	2817858	31998
+	GCA_017693665.1	287	287
-	GCA_018551555.1	2810315	287
+	GCA_023221595.1	334542	334542
-	GCA_001652355.1	1852041	334542
+	GCA_016820155.1	287	287
-	GCA_016464635.1	701198	287
-	GCA_016463925.1	2795489	287
+	GCA_001426365.1	1736449	106592
-	GCA_001429005.1	1736611	106592
-	GCA_001429125.1	1736597	106592
-	GCA_001426465.1	1736453	106592
+	GCA_014201005.1	2723099	157910
-	GCA_014200995.1	2723098	157910
+	GCA_016307315.1	76760	76760
-	GCA_016307435.1	2796960	76760
+	GCA_001692155.1	1841655	359
-	GCA_013321875.1	359	359
+	GCA_001117785.1	2026186	2026186
-	GCA_900067725.1	1313	1313
+	GCA_002705695.1	1115570	1909
-	GCA_009863235.1	2690274	1909
+	GCA_002882195.1	2070599	75612
-	GCA_002883035.1	2070591	75612
-	GCA_017350155.1	2070591	75612
-	GCA_002883195.1	2070601	75612
-	GCA_017349735.1	2070601	75612
-	GCA_002882235.1	2070603	75612
-	GCA_017349895.1	2070603	75612
-	GCA_017351335.1	2070607	75612
-	GCA_002883235.1	2070607	75612
-	GCA_002883155.1	2070590	75612
-	GCA_017349805.1	2070590	75612
-	GCA_002882315.1	2070608	75612
-	GCA_017349715.1	2070608	75612
-	GCA_002882335.1	2070611	75612
-	GCA_017349635.1	2070611	75612
-	GCA_002882395.1	2070612	75612
-	GCA_017349865.1	2070612	75612
-	GCA_002882155.1	2070593	75612
-	GCA_017349975.1	2751357	75612
-	GCA_002882115.1	2070594	75612
-	GCA_017349935.1	2751361	75612
-	GCA_002882175.1	2070598	75612
-	GCA_002882095.1	2070592	75612
-	GCA_017349955.1	2751358	75612
-	GCA_002883015.1	2070595	75612
-	GCA_002882345.1	2070609	75612
-	GCA_002882985.1	2070588	75612
-	GCA_017349915.1	2751360	75612
-	GCA_002883065.1	2070597	75612
-	GCA_017350075.1	2751355	75612
-	GCA_017350245.1	2751348	75612
-	GCA_002882295.1	2070605	75612
-	GCA_017350215.1	2751349	75612
-	GCA_002883095.1	2070606	75612
-	GCA_017349835.1	2751363	75612
-	GCA_002883175.1	2070600	75612
-	GCA_002883215.1	2070602	75612
-	GCA_017349695.1	2751365	75612
-	GCA_017349995.1	2751359	75612
-	GCA_002883055.1	2070596	75612
-	GCA_002882415.1	2070613	75612
-	GCA_002882255.1	2070604	75612
-	GCA_002882075.1	2070589	75612
-	GCA_017350185.1	2751351	75612
-	GCA_002883245.1	2070610	75612
-	GCA_017349795.1	2751362	75612
+	GCA_021644385.1	287	287
-	GCA_001808305.1	1581109	287
+	GCA_014193175.1	2587067	1184720
-	GCA_014193215.1	2587070	1184720
-	GCA_014197405.1	2587069	1184720
+	GCA_000974725.1	1604132	31998
-	GCA_002221455.1	31998	31998
+	GCA_001107345.1	1313	1313
-	GCA_006349585.1	1396	1396
+	GCA_016922815.1	287	287
-	GCA_001815235.1	1739516	287
-	GCA_001813325.1	1739410	287
+	GCA_002921015.1	28450	28450
-	GCA_002900705.1	2020481	28450
-	GCA_002900675.1	2020484	28450
-	GCA_002900725.1	2020482	28450
-	GCA_002900745.1	2020483	28450
+	GCA_001955845.1	189426	189426
-	GCA_000517925.1	1227350	189426
+	GCA_905232185.1	2709306	2015348
-	GCA_903879175.1	2015354	2015348
+	GCA_900091785.1	1838282	1886
-	GCA_009865275.1	2690268	1886
+	GCA_013004495.1	2137761	56730
-	GCA_000816845.1	56730	57676
+	GCA_003385295.1	944492	944492
-	GCA_002234605.1	2018303	944492
+	GCA_016089795.1	287	287
-	GCA_005503585.1	2502205	287
+	GCA_900091745.1	1839769	1909
-	GCA_009865365.1	2690265	1909
+	GCA_003050715.1	2135698	60548
-	GCA_003058125.1	2135697	60548
+	GCA_002188535.1	287	287
-	GCA_001809775.1	1715145	287
+	GCA_013421305.1	287	287
-	GCA_001836625.1	1715015	287
+	GCA_000353285.1	1184	1165
-	GCA_014697225.1	2692801	1184
-	GCA_014697245.1	2692809	1184
-	GCA_014697265.1	2692805	1184
-	GCA_014697285.1	2692804	1184
+	GCA_001669755.1	1524461	1826671
-	GCA_014843515.1	2774873	1826671
+	GCA_013363585.1	1169746	1886
-	GCA_013363485.1	1169748	1886
+	GCA_021585715.1	287	287
-	GCA_001813485.1	1739418	287
+	GCA_002147565.1	1428	1396
-	GCA_001044955.1	1396	1396
-	GCA_001044855.1	1396	1396
-	GCA_001008665.1	1396	1396
-	GCA_022663815.1	2920311	1396
+	GCA_013321975.1	359	359
-	GCA_001692215.1	1841656	359
+	GCA_014649915.1	67369	1960
-	GCA_014748315.1	2773452	67369
+	GCA_006334905.2	2586636	2586635
-	GCA_006334995.2	2586635	2483353
+	GCA_002940755.1	192	192
-	GCA_003116055.1	1685931	192
+	GCA_900091965.1	1839773	66428
-	GCA_009865225.1	2690277	66428
+	GCA_014170225.1	1862317	380021
-	GCA_014170415.1	1862323	380021
+	GCA_019128915.1	2849173	28116
-	GCA_019129405.1	2849169	28116
-	GCA_019128845.1	2849172	28116
-	GCA_019129155.1	2849170	28116
-	GCA_019129255.1	2849171	28116
+	GCA_004195855.1	1886	1886
-	GCA_002910725.2	565560	1886
+	GCA_900091885.1	1839779	1886
-	GCA_009863175.1	2690278	1886
+	GCA_016027775.1	80866	80866
-	GCA_013822905.1	1886637	80866
-	GCA_001919935.1	1805105	80866
+	GCA_021665675.1	287	287
-	GCA_001809805.1	1715149	287
+	GCA_009872645.1	2690301	1038928
-	GCA_000220705.2	1038928	2654337
+	GCA_900091765.1	1839782	1909
-	GCA_900090115.1	1115567	1909
-	GCA_009862465.1	2690283	1909
+	GCA_007827995.1	2572675	2653122
-	GCA_007828395.1	2572676	2653122
+	GCA_016613285.1	2759677	1886
-	GCA_016613335.1	2759678	1886
+	GCA_021442415.1	1945513	235987
-	GCA_021442405.1	1945514	235987
+	GCA_000387405.2	1428	1428
-	GCA_002975115.1	1827288	1428
+	GCA_002112765.1	1981713	1387231
-	GCA_002112545.1	1981695	1387231
+	GCA_000403825.2	328812	328812
-	GCA_013316075.1	1869337	328812
-	GCA_004569355.1	2558282	328812
+	GCA_000373225.1	1155716	1886
-	GCA_009865085.1	2690351	1886
-	GCA_009865125.1	2690352	1886
+	GCA_016820195.1	2806611	287
-	GCA_016820175.1	2807722	287
-	GCA_021588825.1	287	287
-	GCA_016820215.1	2806610	287
+	GCA_000317695.1	1165	1165
-	GCA_019800605.1	1176	1165
-	GCA_019800585.1	1176	1165
+	GCA_008728655.1	1833	1833
-	GCA_022810365.1	2928853	334542
+	GCA_900104715.1	587753	587753
-	GCA_006322025.2	2578105	587753
+	GCA_900215185.1	1286371	587753
-	GCA_003202055.1	1286370	587753
+	GCA_018619165.1	2725485	1886
-	GCA_018619195.1	2725484	1886
-	GCA_018619235.1	2725482	1886
+	GCA_022525095.1	1287735	1287735
-	GCA_017307435.1	134375	1287735
-	GCA_001299435.1	1806493	1287735
+	GCA_002763655.1	317	317
-	GCA_002261495.1	46257	46257
+	GCA_002883415.1	2070633	587753
-	GCA_002883395.1	2070632	587753
-	GCA_017350085.1	2070632	587753
+	GCA_900109535.1	1566210	380021
-	GCA_900113795.1	1566212	380021
-	GCA_900119575.1	1566211	380021
-	GCA_900114815.1	1566214	380021
-	GCA_900103205.1	1566208	380021
+	GCA_009834665.1	1906	1906
-	GCA_000725715.1	1463932	1906
+	GCA_002883455.1	2070636	587753
-	GCA_002884075.1	2070634	587753
-	GCA_017350875.1	2751343	587753
-	GCA_002883425.1	2070635	587753
-	GCA_900095245.1	587753	587753
+	GCA_013337565.1	2576832	1826671
-	GCA_013337505.1	2576836	1826671
-	GCA_013337545.1	2576833	1826671
-	GCA_013337595.1	2576834	1826671
-	GCA_014170435.1	1862324	1826671
-	GCA_013337585.1	2576835	1826671
-	GCA_022760135.1	95619	1826671
-	GCA_014170285.1	1862318	1826671
-	GCA_013337495.1	2576831	1826671
-	GCA_013337485.1	2576830	1826671
+	GCA_901000835.1	573	573
-	GCA_004803565.2	2561928	573
-	GCA_014332535.1	2589796	573
-	GCA_021184225.1	2897413	573
+	GCA_002896925.1	287	287
-	GCA_021213715.1	2902622	287
+	GCA_021599545.1	287	287
-	GCA_001836405.1	1715060	287
+	GCA_003857125.1	1874	1874
-	GCA_001709195.1	1852777	1874
+	GCA_013693715.1	1886	1886
-	GCA_009862345.1	2690334	1886
+	GCA_000514375.1	1259798	298
-	GCA_900177315.1	1265486	298
+	GCA_003998635.1	2496702	381
-	GCA_003997785.1	2496738	381
+	GCA_001854685.1	1720346	1671795
-	GCA_004016565.1	2494255	1671795
+	GCA_000317205.1	92938	372787
-	GCA_014697535.1	2692799	92938
+	GCA_002901645.1	2075552	1387231
-	GCA_017350515.1	2751346	1387231
+	GCA_009646655.1	1428	1396
-	GCA_022664085.1	2920297	1396
+	GCA_014385325.1	1217282	1217282
-	GCA_003479515.1	2292240	1217282
+	GCA_014889495.1	212119	76761
-	GCA_014889415.1	1156313	76761
-	GCA_014889455.1	212200	76761
+	GCA_003225735.1	2052591	556534
-	GCA_003225695.1	2052590	556534
-	GCA_003225705.1	2052593	556534
-	GCA_003225665.1	2052592	556534
+	GCA_000835235.1	1428	1396
-	GCA_000399505.1	1396	1396
-	GCA_000399365.1	1396	1396
-	GCA_000399345.1	1396	1396
-	GCA_002021545.1	1396	1396
-	GCA_001913555.1	1396	1396
-	GCA_002200175.1	1396	1396
-	GCA_002200055.1	1396	1396
-	GCA_002558645.1	1396	1396
-	GCA_022625225.1	1396	1396
-	GCA_006349695.2	1396	1396
-	GCA_000293685.1	1396	1396
+	GCA_023006545.1	2908922	359
-	GCA_023006555.1	2908921	359
+	GCA_900103335.1	1566205	380021
-	GCA_900116505.1	1566232	380021
-	GCA_900119675.1	1566204	380021
-	GCA_900102935.1	1566227	380021
-	GCA_900119635.1	1566206	380021
-	GCA_900109335.1	1566226	380021
-	GCA_900111855.1	1566207	380021
+	GCA_009646985.1	1428	1396
-	GCA_001913455.1	1396	1396
+	GCA_004368385.1	1178627	60552
-	GCA_003849655.1	60552	60552
+	GCA_022833165.1	134375	32002
-	GCA_013343095.1	32002	32002
+	GCA_016613415.1	2738439	1775910
-	GCA_020093115.1	409	2738439
+	GCA_021591445.1	287	287
-	GCA_020708595.1	2886093	287
+	GCA_001743455.1	1463165	1463165
-	GCA_021869705.1	2686364	1463165
+	GCA_017349775.1	2751364	587753
-	GCA_003205435.1	587753	587753
-	GCA_002883375.1	2070631	587753
+	GCA_003023755.1	2127033	33008
-	GCA_000949305.1	103808	33008
+	GCA_017350015.1	2751356	2892330
-	GCA_002884325.1	2070673	2892330
-	GCA_002883945.1	2070675	2892330
+	GCA_014117365.1	2759706	2697028
-	GCA_013363935.1	2743971	2697028
+	GCA_003512625.1	71864	65
-	GCA_000018565.1	65	2029754
+	GCA_002326365.1	287	287
-	GCA_016820235.1	2807721	287
+	GCA_002112705.1	1981707	2842353
-	GCA_002112515.1	1981692	2842353
-	GCA_002112565.1	1981696	2842353
-	GCA_002113335.1	1981679	2842353
-	GCA_002112635.1	1981700	2842353
-	GCA_002112285.1	1981676	2842353
-	GCA_002113485.1	1981702	2842353
-	GCA_002112625.1	1981701	2842353
-	GCA_002113445.1	1981694	2842353
+	GCA_021607165.1	2665474	2750625
-	GCA_021609035.1	2665472	2750625
-	GCA_021607225.1	2665475	2750625
-	GCA_021608985.1	2665471	2750625
-	GCA_021608765.1	2665473	2750625
+	GCA_900119435.1	60552	60552
-	GCA_000745665.1	1416772	60552
+	GCA_019955915.1	2832371	930166
-	GCA_019955925.1	2832368	930166
-	GCA_019955875.1	2832369	930166
-	GCA_019947185.1	2832370	930166
-	GCA_019956035.1	2832377	930166
+	GCA_000285455.1	1465754	1465754
-	GCA_000285435.1	1464554	1464554
-	GCA_902374835.1	1464554	1464554
-	GCA_000312105.1	1464554	2233852
+	GCA_022543775.1	2058152	2058152
-	GCA_011525465.1	576	2058152
+	GCA_023072725.1	2929776	1874
-	GCA_023072695.1	2929777	1874
-	GCA_023072705.1	2929778	1874
+	GCA_000745415.1	1449057	107400
-	GCA_900116795.1	1502759	107400
+	GCA_003413235.1	29438	29438
-	GCA_001723935.1	1884210	53410
+	GCA_902832875.1	87883	87883
-	GCA_001806955.1	1581083	87883
+	GCA_022663875.1	2920308	1396
-	GCA_022663685.1	2920316	1396
+	GCA_000330885.1	398	2653122
-	GCA_004766535.1	2137763	398
+	GCA_002882895.1	2070576	76761
-	GCA_002881895.1	2070577	76761
-	GCA_017349515.1	2070577	76761
-	GCA_002882855.1	2070574	76761
-	GCA_017349545.1	2070574	76761
-	GCA_017349595.1	2751367	76761
-	GCA_002882875.1	2070575	76761
-	GCA_017349575.1	2751368	76761
+	GCA_021606235.1	2665478	2006980
-	GCA_021606185.1	2665479	2006980
-	GCA_021606165.1	2665480	2006980
-	GCA_021606205.1	2665477	2006980
+	GCA_016516495.1	2767436	80866
-	GCA_016516195.1	2767437	80866
-	GCA_016516155.1	2767438	80866
+	GCA_007828235.1	2572889	75612
-	GCA_007993905.1	2572885	75612
+	GCA_010608005.1	287	287
-	GCA_001810205.1	1715195	287
+	GCA_003797745.1	1882743	1833
-	GCA_006543615.1	2495445	1833
+	GCA_002883585.1	2070649	2750625
-	GCA_017351115.1	2751338	2750625
-	GCA_017351575.1	2751323	2750625
-	GCA_002883575.1	2070648	2750625
-	GCA_002884185.1	2070646	2750625
-	GCA_017350905.1	2751344	2750625
-	GCA_002883555.1	2070647	2750625
-	GCA_002884205.1	2070650	2750625
-	GCA_017351475.1	2751325	2750625
+	GCA_002882925.1	2070584	169669
-	GCA_017351225.1	2751334	169669
-	GCA_002881915.1	2070578	169669
-	GCA_017351345.1	2751327	169669
-	GCA_002881955.1	2070579	169669
-	GCA_017351255.1	2751333	169669
-	GCA_002882955.1	2070585	169669
-	GCA_017351295.1	2751330	169669
-	GCA_002882055.1	2070582	169669
-	GCA_017351245.1	2751332	169669
-	GCA_017351135.1	2751335	169669
-	GCA_017351215.1	2751331	169669
-	GCA_002882915.1	2070583	169669
-	GCA_002882975.1	2070587	169669
-	GCA_017351315.1	2751328	169669
-	GCA_002881975.1	2070580	169669
-	GCA_002882015.1	2070581	169669
-	GCA_017351035.1	2751339	169669
-	GCA_017351375.1	2751329	169669
-	GCA_002881995.1	2070586	169669
+	GCA_002796855.1	2054929	930166
-	GCA_021389915.1	930166	930166
+	GCA_016839185.1	191292	191292
-	GCA_017068295.1	2812863	191292
-	GCA_017068255.1	2812864	191292
+	GCA_020991185.1	1596	1596
-	GCA_001073125.1	40324	40324
+	GCA_021605865.1	1615674	1615674
-	GCA_021606625.1	2665476	1615674
+	GCA_015766785.1	287	287
-	GCA_017455265.1	306	287
+	GCA_003514645.1	306	203192
-	GCA_000802035.2	1619235	1211807
+	GCA_019956115.1	2832379	77298
-	GCA_019956505.1	2832399	77298
+	GCA_003033945.1	59843	59843
-	GCA_000517885.1	1227076	59843
+	GCA_003258395.1	2201171	191391
-	GCA_001421425.1	1735680	191391
+	GCA_001664465.1	1703965	1967781
-	GCA_001664085.1	1703962	1967781
-	GCA_001664545.1	1703967	1967781
-	GCA_001664345.1	1703960	1967781
-	GCA_001664525.1	1703968	1967781
-	GCA_001664265.1	1967781	1967781
-	GCA_001664325.1	1703964	1967781
+	GCA_004323795.1	317	251701
-	GCA_002966555.1	251701	251701
+	GCA_021605985.1	2665481	2006980
-	GCA_021605925.1	2665482	2006980
-	GCA_021605935.1	2665483	2006980
-	GCA_021887425.1	2006980	2006980
-	GCA_021605825.1	2665484	2006980
-	GCA_021605845.1	2665485	2006980
+	GCA_002882485.1	2070617	2774460
-	GCA_002883275.1	2070616	2774460
-	GCA_017351795.1	2070616	2774460
-	GCA_002882455.1	2070615	2774460
-	GCA_017351855.1	2070615	2774460
-	GCA_002882435.1	2070614	2774460
-	GCA_017351895.1	2070614	2774460
+	GCA_022663155.1	2920344	1396
-	GCA_000291215.1	1396	1396
+	GCA_002332825.1	1946397	119219
-	GCA_002341065.1	1946398	119219
-	GCA_002340825.1	1946399	119219
-	GCA_002335265.1	1946396	119219
+	GCA_018035965.1	28901	28901
-	GCA_004127505.1	2175006	28901
+	GCA_900109505.1	1566194	587753
-	GCA_900177395.1	1566187	587753
+	GCA_002905775.1	46257	46257
-	GCA_900289095.1	251701	251701
+	GCA_004376015.1	251701	251701
-	GCA_016308305.1	317	251701
+	GCA_904063075.1	2750625	2750625
-	GCA_019570495.1	2795309	2750625
+	GCA_002910795.1	1736047	1886
-	GCA_002910815.1	1983802	1886
+	GCA_013386545.1	2006980	2006980
-	GCA_013385245.1	2738829	2006980
+	GCA_021165895.1	2899077	29581
-	GCA_008757015.1	2610882	29581
-	GCA_017356645.1	2808899	29581
+	GCA_000152585.1	152500	152500
-	GCA_003057815.1	2153378	152500
-	GCA_002981105.1	2171707	152500
+	GCA_015235345.1	1353	1353
-	GCA_015235455.1	1351	1351
+	GCA_019904155.1	2834413	169760
-	GCA_019904115.1	2834466	2834413
+	GCA_013343155.1	2545800	287
-	GCA_000233495.1	287	287
+	GCA_009822245.1	582	582
-	GCA_900494235.1	573	573
+	GCA_009646485.1	1428	1396
-	GCA_002559275.1	1396	1396
-	GCA_002215175.1	1396	1396
-	GCA_002584345.1	1396	1396
-	GCA_001836235.1	1715069	1396
+	GCA_002883895.1	2070671	77298
-	GCA_002883935.1	2070672	77298
-	GCA_017351805.1	2070672	77298
-	GCA_017350035.1	2751354	77298
-	GCA_002884305.1	2070670	77298
+	GCA_021605745.1	2665486	2487355
-	GCA_021605325.1	2665488	2487355
+	GCA_002112485.1	1981690	1628086
-	GCA_002112605.1	1981699	1628086
-	GCA_002112445.1	1981687	1628086
-	GCA_002112345.1	1981680	1628086
-	GCA_002113425.1	1981688	1628086
-	GCA_002112315.1	1981677	1628086
+	GCA_000732035.1	29438	29438
-	GCA_007352665.1	2596897	29438
+	GCA_002568045.1	1428	1428
-	GCA_001678165.1	1396	1428
+	GCA_021352185.1	2681985	334542
-	GCA_001623435.1	334542	334542
+	GCA_019689015.1	251701	251701
-	GCA_016812235.1	317	251701
-	GCA_016812255.1	317	251701
-	GCA_016307745.1	317	251701
-	GCA_016307765.1	317	251701
-	GCA_016307795.1	317	251701
-	GCA_016308315.1	317	251701
+	GCA_016658555.1	2767443	287
-	GCA_016624455.1	2767444	287
+	GCA_900115915.1	1566233	2892333
-	GCA_900102735.1	1566234	2892333
+	GCA_000568535.1	1320557	1566387
-	GCA_000568555.1	1320556	1566387
-	GCA_000568575.1	1380604	2725666
-	GCA_000568635.1	1320555	2725666
+	GCA_000836745.1	1588630	1428
-	GCA_000836715.1	1586646	1428
+	GCA_017741765.1	2820001	1183401
-	GCA_019355535.1	2820002	1183401
+	GCA_000510915.2	1284393	129817
-	GCA_015643585.1	129817	129817
+	GCA_019052435.1	2850324	371601
-	GCA_019127935.1	371601	371601
+	GCA_017491745.1	2813568	2565368
-	GCA_017490845.1	2813563	2565368
-	GCA_017491685.1	2813570	2565368
-	GCA_017490815.1	2813566	2565368
-	GCA_017491885.1	2813565	2565368
-	GCA_017490875.1	2813564	2565368
-	GCA_017491715.1	2813571	2565368
+	GCA_017350165.1	2751350	2892333
-	GCA_002901495.1	2075550	2892333
+	GCA_002113465.1	1981697	1785145
-	GCA_002112575.1	1981698	1785145
-	GCA_002112685.1	1981705	1785145
+	GCA_002553205.1	1428	1396
-	GCA_002566925.1	1396	1396
+	GCA_000878525.1	1428	1396
-	GCA_000290795.1	1396	1396
+	GCA_017140875.1	29438	29438
-	GCA_001293975.1	47877	47877
-	GCA_005937945.2	2578110	53410
+	GCA_003701365.1	251701	251701
-	GCA_002699885.1	317	251701
+	GCA_021965795.1	573	573
-	GCA_018204675.1	2829836	573
+	GCA_900113815.1	1566215	169669
-	GCA_900113895.1	1566209	169669
+	GCA_003061165.1	2056844	2745509
-	GCA_003061205.1	2056843	2745509
+	GCA_008638415.1	501010	501010
-	GCA_014927145.1	2044268	501010
+	GCA_002112995.1	1981727	2892333
-	GCA_002112925.1	1981725	2892333
-	GCA_002113625.1	1981719	2892333
-	GCA_002112915.1	1981723	2892333
+	GCA_017350975.1	2751342	2842350
-	GCA_002883915.1	2070668	2842350
+	GCA_022663975.1	2920303	1396
-	GCA_022662875.1	2920358	1396
+	GCA_016651205.1	2796375	2841207
-	GCA_016650725.1	2796404	2841207
-	GCA_016650535.1	2796435	2841207
-	GCA_016650765.1	2796400	2841207
-	GCA_016650735.1	2796402	2841207
-	GCA_016651045.1	2796386	2841207
-	GCA_016650745.1	2796403	2841207
+	GCA_002113685.1	1981728	2842353
-	GCA_002112745.1	1981712	2842353
+	GCA_017355175.1	2781733	80866
-	GCA_017355445.1	2781389	80866
+	GCA_019956435.1	2832395	77298
-	GCA_019947355.1	2832387	77298
+	GCA_015163595.1	2778644	663
-	GCA_015163535.1	2778645	663
+	GCA_001653935.1	190721	190721
-	GCA_000442475.1	1235457	190721
+	GCA_017491705.1	2813569	198620
-	GCA_017490865.1	2813561	198620
+	GCA_000698265.1	321846	321846
-	GCA_000257625.1	1144885	321846
+	GCA_007004545.3	2593656	225848
-	GCA_009372175.1	2601269	2593656
+	GCA_002113595.1	1981717	2842353
-	GCA_002112255.1	1981675	2842353
+	GCA_003699225.1	251701	251701
-	GCA_900107345.1	317	251701
+	GCA_011066025.1	1683596	155322
-	GCA_016483445.1	2794589	155322
-	GCA_004330395.1	155322	155322
+	GCA_016405325.1	2797524	2487355
-	GCA_016613045.1	2797525	2487355
+	GCA_020119055.1	1134687	1134687
-	GCA_009025755.1	2652158	1134687
+	GCA_006151705.1	2584927	2045200
-	GCA_901007645.1	2507587	2045200
+	GCA_017491835.1	2813562	2565368
-	GCA_017491755.1	2813567	2565368
+	GCA_020118455.1	1134687	1134687
-	GCA_000524315.1	936564	1134687
+	GCA_020554465.1	2883209	208479
-	GCA_020555225.1	208479	208479
+	GCA_014269205.2	2745482	1495066
-	GCA_014269235.1	2745483	2745482
+	GCA_002113735.1	1981737	2892333
-	GCA_002113135.1	1981739	2892333
-	GCA_002113655.1	1981724	2892333
-	GCA_002113205.1	1981743	2892333
-	GCA_002112985.1	1981729	2892333
+	GCA_002942725.1	562	562
-	GCA_013374815.1	624	562
+	GCA_002113055.1	1981731	2892333
-	GCA_002112855.1	1981716	2892333
-	GCA_002113705.1	1981733	2892333
+	GCA_902705975.1	2681418	577
-	GCA_902706465.1	2681424	577
-	GCA_902705965.1	2681462	577
-	GCA_902706545.1	2681425	577
-	GCA_902706525.1	2681429	577
-	GCA_902706565.1	2681431	577
-	GCA_902706305.1	2681423	577
-	GCA_902706325.1	2681442	577
-	GCA_902706405.1	2681430	577
-	GCA_902706015.1	2681417	577
-	GCA_902706005.1	2681451	577
-	GCA_902706435.1	2681435	577
-	GCA_902706365.1	2681449	577
-	GCA_902706045.1	2681452	577
-	GCA_902706385.1	2681443	577
-	GCA_902705915.1	2681416	577
-	GCA_902705905.1	2681453	577
-	GCA_902706215.1	2681399	577
-	GCA_902706485.1	2681436	577
-	GCA_902706395.1	2681441	577
-	GCA_902706055.1	2681458	577
-	GCA_902705925.1	2681450	577
-	GCA_902706355.1	2681444	577
-	GCA_902706575.1	2681437	577
+	GCA_003015255.1	223919	223919
-	GCA_002969175.1	1702238	223919
+	GCA_002901675.1	2075556	76760
-	GCA_001029595.1	1661386	76760
-	GCA_021603345.1	76760	76760
+	GCA_003094675.1	2056848	2750625
-	GCA_003060935.1	2056867	2750625
+	GCA_002561945.1	1396	1396
-	GCA_002569825.1	1428	1396
+	GCA_022359805.1	1134687	1134687
-	GCA_007910085.1	2600607	1134687
+	GCA_009600105.1	2662192	2316085
-	GCA_009600185.1	2662193	2316085
-	GCA_009600565.1	2662191	2316085
+	GCA_002797475.1	2048282	1940636
-	GCA_005222715.1	2219225	2219225
+	GCA_900177505.1	1265481	2745482
-	GCA_900230145.1	1265485	2745482
+	GCA_002966835.1	244566	244566
-	GCA_002980075.1	1848723	244566
+	GCA_900105085.1	1761895	2750625
-	GCA_000698295.1	1495331	2750625
+	GCA_012692005.1	562	562
-	GCA_013880275.1	624	562
+	GCA_019754135.1	2870752	1134687
-	GCA_019754075.1	2870753	1134687
+	GCA_900142585.1	1761758	1428
-	GCA_002570585.1	1428	1428
+	GCA_003584745.1	265949	265949
-	GCA_000419295.1	1187065	265949
-	GCA_003431775.1	1781	1781
+	GCA_020165375.1	2876650	536018
-	GCA_020164935.1	2876635	536018
+	GCA_019456785.1	2865836	2745518
-	GCA_019456775.1	1349569	2745518
+	GCA_015752065.1	2787736	1443666
-	GCA_015751855.1	2787735	1443666
-	GCA_015752005.1	2787734	1443666
+	GCA_003208135.1	1378074	485880
-	GCA_003208145.1	1378083	485880
+	GCA_900094745.1	1890302	1890302
-	GCA_022637375.1	2925318	1890302
+	GCA_002837625.1	2057803	244366
-	GCA_022965535.1	244366	244366
+	GCA_021887555.1	2487355	2487355
-	GCA_021609645.1	2665466	2487355
-	GCA_021609475.1	2665470	2487355
-	GCA_021609545.1	2665468	2487355
-	GCA_021609505.1	2665467	2487355
-	GCA_021609515.1	2665469	2487355
-	GCA_021609725.1	2665464	2487355
+	GCA_900445375.1	1396	1396
-	GCA_003946765.1	2483357	1396
-	GCA_003946825.1	2483358	1396
-	GCA_003946745.1	2483359	1396
+	GCA_008042285.1	2217833	1405
-	GCA_018739505.1	1405	1405
+	GCA_020387615.1	562	562
-	GCA_013882955.1	624	562
+	GCA_021965975.1	573	573
-	GCA_018199955.1	2829835	573
+	GCA_002844795.1	2060113	1396
-	GCA_001757745.1	1428	1396
+	GCA_017832075.1	2806583	317
-	GCA_017833055.1	2806591	317
+	GCA_012935735.1	2730850	219574
-	GCA_012935775.1	2730849	219574
+	GCA_000157095.2	556258	371601
-	GCA_902374095.1	371601	371601
-	GCA_000162155.1	469588	371601
+	GCA_001883875.1	1428	1428
-	GCA_018884185.1	1396	1428
+	GCA_001293775.1	317	251701
-	GCA_003699105.1	251701	251701
+	GCA_002552095.1	1428	1396
-	GCA_002551975.1	1396	1396
-	GCA_002558435.1	1396	1396
+	GCA_010993515.1	1396	1396
-	GCA_015880975.1	1428	1396
-	GCA_009935475.1	1428	1396
+	GCA_002553415.1	155322	155322
-	GCA_016483245.1	2794594	155322
+	GCA_020323215.1	562	562
-	GCA_013880295.1	624	562
+	GCA_003113655.1	562	562
-	GCA_013870335.1	624	562
-	GCA_013682015.1	624	562
-	GCA_013870355.1	624	562
+	GCA_003018515.1	562	562
-	GCA_013880075.1	624	562
-	GCA_013880055.1	624	562
+	GCA_002113565.1	1981715	1940636
-	GCA_002113245.1	1981746	1940636
-	GCA_002113785.1	1981747	1940636
+	GCA_002929925.1	766224	766224
-	GCA_001557775.1	2315231	766224
+	GCA_016650615.1	2796409	1405
-	GCA_016650645.1	2796408	1405
-	GCA_016650565.1	2796414	1405
+	GCA_000293725.1	1396	1428
-	GCA_005503255.1	2502202	1428
+	GCA_002113085.1	1981734	1940636
-	GCA_002113725.1	1981735	1940636
+	GCA_900005815.1	1844099	2842349
-	GCA_900005935.1	1844100	2842349
+	GCA_003966425.1	562	562
-	GCA_013883055.1	624	562
+	GCA_002258575.1	2022511	1828
-	GCA_002258625.1	2022502	1828
+	GCA_005393945.1	562	562
-	GCA_021075265.1	624	562
+	GCA_001642795.1	33069	33069
-	GCA_001400955.1	251701	251701
+	GCA_001076875.1	1572666	615
-	GCA_001065275.1	615	615
+	GCA_002810475.1	2054607	244366
-	GCA_002810545.1	2054608	244366
-	GCA_002810535.1	2054606	244366
+	GCA_019428325.1	2020689	2058152
-	GCA_019428385.1	2020690	2058152
+	GCA_009764655.1	2495419	2781239
-	GCA_009764255.1	2495427	2781239
+	GCA_011800615.1	1683658	1406
-	GCA_011800645.1	1683659	1406
-	GCA_011800705.1	2708057	1406
-	GCA_011800655.1	2707341	1406
+	GCA_019646095.1	2866626	2745488
-	GCA_001259595.1	1478142	2745488
+	GCA_017151775.1	2767497	1280
-	GCA_017151975.1	2767490	1280
-	GCA_013389715.1	1280	1280
+	GCA_004232585.2	562	562
-	GCA_013962065.1	624	562
-	GCA_013961985.1	624	562
-	GCA_013962085.1	624	562
+	GCA_019748885.1	1396	1396
-	GCA_022664255.1	2920291	1396
+	GCA_900492555.1	57037	57037
-	GCA_001063295.1	47715	47715
-	GCA_001062955.1	47715	47715
+	GCA_014269115.1	2745487	1495066
-	GCA_014269165.1	2745486	1495066
+	GCA_018393795.1	562	562
-	GCA_014101935.1	624	562
-	GCA_013927655.1	624	562
+	GCA_014450895.1	200452	200452
-	GCA_017833005.1	2806587	200452
+	GCA_009676865.1	2661922	190893
-	GCA_009363455.1	2587860	190893
-	GCA_009708195.1	2661921	190893
+	GCA_019689475.1	1280	1280
-	GCA_009648335.1	2664181	1280
+	GCA_001975485.2	1915388	1389922
-	GCA_902859725.1	1389922	1389935
+	GCA_001044715.1	1396	1396
-	GCA_000319735.1	1209372	1396
+	GCA_017565285.1	300181	300181
-	GCA_003719595.1	2485839	300181
+	GCA_003290425.1	244366	244366
-	GCA_021739545.1	2911174	244366
+	GCA_022240955.1	573	573
-	GCA_018223905.1	2822431	573
+	GCA_009600325.1	2662199	1608996
-	GCA_009600365.1	2662198	1608996
+	GCA_002564205.1	691698	1428
-	GCA_000412975.1	1396	1428
+	GCA_021609705.1	200454	200454
-	GCA_003699755.1	53409	53409
+	GCA_016774575.1	1396	1396
-	GCA_008711255.1	2610899	1396
-	GCA_002233595.1	1978340	1396
+	GCA_002810595.1	2054602	244366
-	GCA_002837615.1	2057804	244366
+	GCA_020313535.1	562	562
-	GCA_020311725.1	624	562
-	GCA_013885835.1	624	562
+	GCA_003269355.1	2218662	489632
-	GCA_003269375.1	2218661	489632
-	GCA_003269315.1	2218663	489632
+	GCA_012444965.1	562	562
-	GCA_013920825.1	624	562
+	GCA_000194335.2	562	562
-	GCA_021085325.1	624	562
+	GCA_009193295.2	2650158	371601
-	GCA_007097645.1	2594500	2650158
+	GCA_003586605.1	1396	1396
-	GCA_019091285.1	2824756	1396
+	GCA_000483105.1	1283282	76759
-	GCA_900187915.1	1265489	76759
+	GCA_016650995.1	2796389	1405
-	GCA_016651015.1	2796388	1405
+	GCA_002494385.2	672	672
-	GCA_002265885.1	2024409	672
+	GCA_012603775.1	562	562
-	GCA_013858375.1	624	562
+	GCA_001017755.1	1562887	1839754
-	GCA_001983005.1	1834514	1562887
+	GCA_002556465.1	2043139	2058152
-	GCA_008364425.1	2058152	2058152
+	GCA_020302245.1	562	562
-	GCA_020311785.1	624	562
+	GCA_012141485.1	562	562
-	GCA_013885645.1	624	562
+	GCA_021283125.1	485880	485880
-	GCA_011045675.1	76759	76759
-	GCA_011045695.1	76759	76759
+	GCA_015074825.1	2058152	2058152
-	GCA_015183075.1	2759708	2058152
-	GCA_002090195.1	1934254	2058152
+	GCA_003386775.1	1405	1405
-	GCA_003315125.1	1030092	1405
+	GCA_013285305.1	76760	76760
-	GCA_011800525.1	2708062	76760
+	GCA_005037815.2	562	562
-	GCA_013882115.1	624	562
+	GCA_019795515.1	190721	190721
-	GCA_001485395.1	1218247	190721
+	GCA_012806555.1	562	562
-	GCA_013860975.1	623	562
+	GCA_019656155.1	2842485	2817477
-	GCA_019656175.1	2842486	2817477
+	GCA_012083395.1	562	562
-	GCA_013999355.1	624	562
+	GCA_002258465.1	2022518	1828
-	GCA_002259065.1	2022490	1828
-	GCA_002258975.1	2022491	1828
-	GCA_002258485.1	2022493	1828
+	GCA_018753195.1	562	562
-	GCA_020915245.1	623	562
+	GCA_002766235.1	562	562
-	GCA_020311705.1	624	562
+	GCA_022662995.1	2920351	1396
-	GCA_022662845.1	2920359	1396
-	GCA_022662975.1	2920353	1396
-	GCA_022663485.1	2920328	1396
-	GCA_022662715.1	2920364	1396
-	GCA_022663175.1	2920343	1396
+	GCA_013167435.1	562	562
-	GCA_013886415.1	623	562
+	GCA_003503335.1	823	823
-	GCA_000162535.1	469591	823
+	GCA_003401715.1	2293328	1396
-	GCA_002567145.1	1396	1396
+	GCA_011800295.1	1683681	1406
-	GCA_020181695.1	1406	1406
+	GCA_001440185.1	1720571	1774
-	GCA_001440135.1	1720569	1774
-	GCA_001440275.1	1720576	1774
-	GCA_001440205.1	1720572	1774
-	GCA_001440155.1	1720570	1774
-	GCA_001440305.1	1720577	1774
-	GCA_001440245.1	1720574	1774
-	GCA_001440225.1	1720573	1774
-	GCA_001440265.1	1720575	1774
+	GCA_022662675.1	2920367	1396
-	GCA_022662925.1	2920356	1396
+	GCA_015685755.1	158836	158836
-	GCA_004137705.1	2511993	158836
+	GCA_002776375.1	573	573
-	GCA_001443245.1	1714265	573
+	GCA_015644585.1	2787622	2703882
-	GCA_015644625.1	2787624	2787622
+	GCA_020565025.1	1396	1396
-	GCA_007680385.1	1428	1396
+	GCA_001814465.1	1739477	1352
-	GCA_018919835.1	2847002	1352
-	GCA_018919815.1	2847004	1352
-	GCA_018919925.1	2847000	1352
-	GCA_018919765.1	2847006	1352
-	GCA_018919905.1	2846999	1352
+	GCA_900448375.1	562	562
-	GCA_020341175.1	621	562
+	GCA_011752735.1	2608349	244366
-	GCA_011752715.1	2608350	244366
+	GCA_002360105.1	1947310	2666183
-	GCA_009668315.1	2605744	2666183
+	GCA_000307675.1	996640	1406
-	GCA_000809185.2	1406	1406
+	GCA_016553005.1	562	562
-	GCA_020307685.1	623	562
+	GCA_004136685.1	2511989	158836
-	GCA_004136785.1	2511992	158836
+	GCA_002881095.1	1086510	1503053
-	GCA_001718875.1	1740163	1503053
+	GCA_002734885.1	562	562
-	GCA_013883655.1	624	562
-	GCA_013886485.1	624	562
+	GCA_015672965.1	2777959	47917
-	GCA_015673035.1	2777958	47917
+	GCA_002473025.1	1947337	1076620
-	GCA_000478505.2	1203578	1076620
+	GCA_012669585.1	562	562
-	GCA_014002195.1	624	562
+	GCA_018068305.1	158836	158836
-	GCA_004136875.1	2511987	158836
-	GCA_004136695.1	2511988	158836
+	GCA_019388635.1	562	562
-	GCA_013885605.1	624	562
+	GCA_022663295.1	2920335	2026187
-	GCA_022663985.1	2920302	2026187
+	GCA_001320045.1	1661032	2056231
-	GCA_021603505.1	2056231	2056231
+	GCA_003202095.1	1259805	76759
-	GCA_000514315.1	1259804	76759
-	GCA_900230135.1	1265483	76759
+	GCA_012416205.1	562	562
-	GCA_013882895.1	624	562
+	GCA_000364405.1	1168288	1767
-	GCA_900959515.1	1767	1767
+	GCA_002741725.1	1830	1830
-	GCA_000256505.1	450821	1830
+	GCA_020873175.1	562	562
-	GCA_002248245.1	621	562
+	GCA_022242885.1	573	573
-	GCA_001308905.1	1734033	573
+	GCA_002211155.1	561184	561184
-	GCA_012274245.1	2484146	561184
+	GCA_018332475.1	2817476	2817477
-	GCA_019656135.1	2842484	2817476
+	GCA_001563515.1	1759556	1396
-	GCA_002222555.1	1428	1396
+	GCA_014591035.1	562	562
-	GCA_013840585.1	624	562
-	GCA_013869735.1	624	562
+	GCA_016502155.1	1748967	1748967
-	GCA_009856875.1	67827	67827
+	GCA_001277915.1	1396	1428
-	GCA_002574095.1	1428	1428
+	GCA_012416225.1	562	562
-	GCA_013878495.1	624	562
-	GCA_013878155.1	624	562
-	GCA_013861415.1	623	562
+	GCA_010533275.1	28901	28901
-	GCA_013350575.1	2555397	28901
+	GCA_001526585.1	477195	2792015
-	GCA_001526525.1	477197	2792015
-	GCA_001526545.1	439366	2792015
-	GCA_001526605.1	477196	2792015
-	GCA_000699125.1	358	358
-	GCA_001526565.1	1336742	2792015
+	GCA_000514335.1	1259803	76759
-	GCA_016009375.1	76759	76759
+	GCA_022660315.1	562	562
-	GCA_020312695.1	624	562
+	GCA_000779095.1	562	562
-	GCA_003977345.1	621	562
+	GCA_013007455.1	562	562
-	GCA_013975055.1	623	562
-	GCA_004025345.1	624	562
+	GCA_002175945.1	562	562
-	GCA_013883925.1	624	562
+	GCA_017176505.1	1520	1520
-	GCA_002915295.1	2070758	1520
+	GCA_002919795.1	2080671	57706
-	GCA_002903215.1	2077147	57706
+	GCA_020872975.1	562	562
-	GCA_003977405.1	624	562
+	GCA_016635685.1	573	573
-	GCA_014332555.1	2589792	573
-	GCA_014332635.1	2589791	573
+	GCA_002918855.1	2080669	546
-	GCA_002934505.1	2077148	546
-	GCA_002918835.1	2080670	546
+	GCA_002504205.1	1396	1396
-	GCA_003676375.1	1842608	1396
+	GCA_003196655.1	573	573
-	GCA_008452795.1	2815206	573
+	GCA_003070725.1	2161662	2654843
-	GCA_001275605.1	1699134	2654843
-	GCA_002210235.1	1699509	2654843
+	GCA_018272425.1	28901	28901
-	GCA_023016965.1	2933327	28901
-	GCA_023016665.1	2933339	28901
-	GCA_023017565.1	2933330	28901
-	GCA_023016945.1	2933328	28901
-	GCA_017571835.1	2819773	28901
-	GCA_023017445.1	2933326	28901
-	GCA_023016685.1	2933342	28901
-	GCA_023017425.1	2933335	28901
-	GCA_023017005.1	2933298	28901
-	GCA_023016565.1	2933343	28901
-	GCA_023017225.1	2933319	28901
-	GCA_023017305.1	2933336	28901
-	GCA_023017545.1	2933344	28901
-	GCA_017573365.1	2819697	28901
-	GCA_014491825.1	2665595	28901
-	GCA_023016725.1	2933341	28901
-	GCA_023017385.1	2933323	28901
-	GCA_014491805.1	2665591	28901
-	GCA_023016885.1	2933329	28901
-	GCA_023017365.1	2933320	28901
-	GCA_014491875.1	2665590	28901
-	GCA_014492525.1	2665556	28901
-	GCA_023017265.1	2933301	28901
-	GCA_017572325.1	2819750	28901
+	GCA_016445005.1	562	562
-	GCA_002246195.1	624	562
-	GCA_002246165.1	624	562
+	GCA_014450995.1	562	562
-	GCA_013682075.1	624	562
+	GCA_006297325.1	562	562
-	GCA_014028555.1	621	562
+	GCA_003384105.1	562	562
-	GCA_013881575.1	624	562
+	GCA_018274125.1	28901	28901
-	GCA_017572605.1	2819735	28901
-	GCA_017572215.1	2819754	28901
-	GCA_023016925.1	2933322	28901
-	GCA_017572965.1	2819718	28901
-	GCA_023017625.1	2933314	28901
+	GCA_016638705.1	2590012	582475
-	GCA_001278875.1	1932366	2590012
+	GCA_001884125.1	1866310	1890302
-	GCA_004331875.1	1890302	1890302
+	GCA_017586915.1	2819982	573
-	GCA_022170445.1	573	573
+	GCA_013794885.1	2742635	57706
-	GCA_014103475.1	2742652	57706
-	GCA_013729795.1	2742666	57706
-	GCA_013732395.1	2742663	57706
-	GCA_013737455.1	2742648	57706
-	GCA_013925725.1	2742665	57706
-	GCA_014103235.1	2742664	57706
+	GCA_002555845.1	155322	155322
-	GCA_002073415.2	1839798	155322
+	GCA_019047105.1	550	550
-	GCA_018000095.1	42895	550
+	GCA_002216125.1	1396	1396
-	GCA_900107565.1	1761759	1396
-	GCA_900142155.1	1761760	1396
-	GCA_900100505.1	1761762	1396
+	GCA_018288655.1	562	562
-	GCA_013882015.1	624	562
+	GCA_007580505.1	28901	28901
-	GCA_014491445.1	2665611	28901
-	GCA_017572645.1	2819732	28901
-	GCA_017572705.1	2819731	28901
-	GCA_014491485.1	2665610	28901
+	GCA_000514295.1	1259806	76759
-	GCA_000527055.1	1265484	76759
-	GCA_000514355.1	1259800	76759
+	GCA_002555225.1	155322	155322
-	GCA_007665615.1	1839798	155322
+	GCA_020682305.1	158836	158836
-	GCA_014895695.1	2779564	158836
-	GCA_001037665.1	1686390	158836
+	GCA_016756295.1	1138383	1138383
-	GCA_000298095.1	1767	1767
+	GCA_003015285.1	562	562
-	GCA_013880155.1	624	562
+	GCA_002810495.1	2054605	244366
-	GCA_002810515.1	2054604	244366
+	GCA_021918185.1	573	573
-	GCA_018223915.1	2822432	573
-	GCA_018224005.1	2822428	573
-	GCA_018223965.1	2822429	573
-	GCA_018223985.1	2769349	573
-	GCA_018224045.1	1173496	573
+	GCA_015336985.1	562	562
-	GCA_002965565.1	2093862	562
+	GCA_012196205.1	562	562
-	GCA_013870255.1	624	562
+	GCA_014143775.1	562	562
-	GCA_013445395.1	623	562
+	GCA_019753455.1	2870781	1463165
-	GCA_019038845.1	1463165	1463165
-	GCA_019753495.1	2870780	1463165
+	GCA_001854725.1	1745381	106370
-	GCA_001983015.1	1745380	106370
-	GCA_000503735.2	1352929	106370
-	GCA_001636575.1	106370	106370
-	GCA_000733325.1	981405	106370
+	GCA_002570205.1	155322	155322
-	GCA_007679775.1	1839798	155322
+	GCA_000523635.1	1335321	701043
-	GCA_000523975.1	1335322	701043
+	GCA_018678105.1	2838876	2547396
-	GCA_004354015.1	2547396	2716202
+	GCA_023086375.1	28901	28901
-	GCA_014491425.1	2665613	28901
-	GCA_014491435.1	2665614	28901
-	GCA_014491475.1	2665609	28901
-	GCA_014492265.1	2665571	28901
-	GCA_014491405.1	2665612	28901
-	GCA_014491375.1	2665616	28901
-	GCA_014491525.1	2665608	28901
-	GCA_014492665.1	2665552	28901
+	GCA_008801385.1	358	358
-	GCA_011684005.1	2756240	358
+	GCA_018987285.1	648995	648995
-	GCA_000758445.1	1510041	648995
-	GCA_001691455.1	1869170	648995
+	GCA_016446495.1	550	550
-	GCA_017999635.1	42895	550
+	GCA_018273765.1	28901	28901
-	GCA_023017515.1	2933331	28901
-	GCA_023017325.1	2933305	28901
-	GCA_023017285.1	2933306	28901
-	GCA_023016905.1	2933303	28901
-	GCA_023017145.1	2933308	28901
-	GCA_023017645.1	2933310	28901
-	GCA_023017395.1	2933311	28901
-	GCA_014492765.1	2665544	28901
-	GCA_017573515.1	2819691	28901
-	GCA_023017595.1	2933312	28901
-	GCA_014492795.1	2665545	28901
-	GCA_023017065.1	2933309	28901
-	GCA_023016985.1	2933321	28901
-	GCA_023016825.1	2933304	28901
+	GCA_002916755.1	1176649	1176649
-	GCA_000214615.2	82789	1176649
-	GCA_013365515.1	2579248	1176649
+	GCA_900215195.1	1286368	76759
-	GCA_900215275.1	1286369	76759
-	GCA_900188365.1	1265488	76759
-	GCA_900215235.1	1286367	76759
+	GCA_009224065.1	1428	1396
-	GCA_007676775.1	1396	1396
+	GCA_019076985.1	346	346
-	GCA_015224665.2	2776703	346
+	GCA_005281245.1	2576415	57706
-	GCA_005281395.1	2576408	57706
+	GCA_002785655.1	158836	158836
-	GCA_021869665.1	2912629	158836
-	GCA_021869625.1	2912631	158836
+	GCA_002378775.1	1947493	28454
-	GCA_002438235.1	1947507	28454
+	GCA_011842105.1	562	562
-	GCA_013882635.1	624	562
-	GCA_013881805.1	624	562
-	GCA_013888435.1	623	562
+	GCA_000178915.1	363952	363952
-	GCA_004522605.1	2494248	363952
+	GCA_022802815.1	562	562
-	GCA_003000865.1	2082621	562
+	GCA_012289945.1	562	562
-	GCA_004402105.1	624	562
+	GCA_017977605.1	562	562
-	GCA_013468235.1	623	562
+	GCA_008633845.1	562	562
-	GCA_013844965.1	624	562
+	GCA_020266925.1	562	562
-	GCA_020303505.1	624	562
+	GCA_007756295.1	28901	28901
-	GCA_023017345.1	2933317	28901
-	GCA_023017245.1	2933313	28901
+	GCA_003343225.1	2218628	2218628
-	GCA_003287555.1	2029687	2218628
-	GCA_003287565.1	2029686	2218628
+	GCA_021119245.1	28901	28901
-	GCA_017571735.1	2819779	28901
+	GCA_900450475.1	562	562
-	GCA_009738345.1	621	562
+	GCA_006385775.1	2589789	332186
-	GCA_006385735.2	2589790	332186
+	GCA_018095625.1	562	562
-	GCA_002965585.1	2093859	562
+	GCA_002836495.1	2058313	664683
-	GCA_000620585.1	1380377	664683
-	GCA_009728585.1	2576841	664683
-	GCA_000518325.1	1380358	664683
+	GCA_008368895.1	2217820	1890302
-	GCA_018741405.1	1890302	1890302
+	GCA_020168175.1	562	562
-	GCA_003001085.1	2082620	562
+	GCA_018760365.1	2841273	1247613
-	GCA_009827095.1	2692189	2841273
+	GCA_018075145.1	1329812	158836
-	GCA_000474785.1	1329823	158836
-	GCA_018074945.1	1329823	158836
+	GCA_001312565.1	1298602	44253
-	GCA_001312545.1	1298601	44253
+	GCA_009758015.1	2682844	94132
-	GCA_013778345.1	2755558	2682844
+	GCA_900169695.1	57706	57706
-	GCA_013747275.1	2742654	57706
+	GCA_015681395.1	61645	61645
-	GCA_021869645.1	2912630	61645
+	GCA_022749555.1	1232667	363952
-	GCA_022749535.1	2927787	363952
-	GCA_022749575.1	2927788	363952
+	GCA_014551535.1	28901	28901
-	GCA_013350585.1	2555399	28901
+	GCA_018274205.1	28901	28901
-	GCA_017573265.1	2819701	28901
-	GCA_017573375.1	2819696	28901
-	GCA_014491685.1	2665601	28901
+	GCA_003287655.1	2029689	2218628
-	GCA_003287645.1	2029690	2218628
-	GCA_003287665.1	2029688	2218628
+	GCA_016502115.1	546	546
-	GCA_002918875.1	2080752	546
+	GCA_023324525.1	28901	28901
-	GCA_009902675.1	2582618	28901
-	GCA_009902955.1	2582603	28901
+	GCA_000408825.1	562	562
-	GCA_000408845.1	1279005	562
+	GCA_023058695.1	562	562
-	GCA_013860995.1	623	562
+	GCA_013797615.1	2742629	57706
-	GCA_013790835.1	2742638	57706
-	GCA_013746155.1	2742659	57706
-	GCA_014104155.1	2742634	57706
-	GCA_013724425.1	2742674	57706
-	GCA_013746415.1	2742658	57706
-	GCA_013797345.1	2742630	57706
+	GCA_018272985.1	28901	28901
-	GCA_023017115.1	2933315	28901
-	GCA_014492235.1	2665572	28901
-	GCA_023017665.1	2933295	28901
-	GCA_023017585.1	2933296	28901
-	GCA_017573185.1	2819706	28901
-	GCA_023017685.1	2933294	28901
-	GCA_017572565.1	2819737	28901
-	GCA_014492555.1	2665558	28901
-	GCA_023017485.1	2933324	28901
-	GCA_014491865.1	2665592	28901
-	GCA_023017045.1	2933302	28901
-	GCA_023016865.1	2933299	28901
-	GCA_014491225.1	2665624	28901
-	GCA_014491835.1	2665593	28901
-	GCA_014492505.1	2665559	28901
-	GCA_017572525.1	2819738	28901
-	GCA_023017085.1	2933300	28901
-	GCA_023017505.1	2933337	28901
-	GCA_014492135.1	2665574	28901
-	GCA_017572925.1	2819716	28901
-	GCA_014492455.1	2665560	28901
-	GCA_014491715.1	2665597	28901
-	GCA_023017025.1	2933316	28901
-	GCA_014492225.1	2665573	28901
-	GCA_017573005.1	2819715	28901
+	GCA_008364355.1	573	573
-	GCA_014596785.1	2769349	573
+	GCA_013822845.1	54061	329
-	GCA_002516395.2	329	329
+	GCA_007896815.1	357276	357276
-	GCA_009025375.1	821	821
+	GCA_020783135.1	562	562
-	GCA_019753815.1	2870763	562
+	GCA_009825395.1	2594423	1259973
-	GCA_009825425.1	2594422	1259973
+	GCA_002918915.1	644	644
-	GCA_002934425.1	1636609	644
-	GCA_002919845.1	1758188	644
+	GCA_001884215.1	1866317	2026186
-	GCA_000971535.1	1565146	2026186
+	GCA_020352335.1	562	562
-	GCA_013949345.1	623	562
+	GCA_000504585.2	93220	93220
-	GCA_000681415.1	1427365	93220
+	GCA_002810635.1	2054600	244366
-	GCA_002810615.1	2054601	244366
-	GCA_002837655.1	2054596	244366
-	GCA_002806695.1	2054597	244366
+	GCA_020244605.1	2771202	1126
-	GCA_020244965.1	2771191	1126
-	GCA_020244705.1	2771199	1126
-	GCA_020245245.1	2771182	1126
-	GCA_020245035.1	2771190	1126
-	GCA_020245085.1	2771187	1126
-	GCA_020245205.1	2771184	1126
-	GCA_020244665.1	2771197	1126
-	GCA_020244905.1	2771192	1126
-	GCA_020244595.1	2771205	1126
-	GCA_020244995.1	2771188	1126
-	GCA_020245145.1	2771185	1126
-	GCA_020244565.1	2771204	1126
-	GCA_020245175.1	2771183	1126
-	GCA_020244895.1	2771193	1126
-	GCA_020244765.1	2771196	1126
-	GCA_020245415.1	2771179	1126
-	GCA_020244875.1	2771194	1126
-	GCA_020244575.1	2771203	1126
-	GCA_020244715.1	2771200	1126
-	GCA_020244685.1	2771198	1126
-	GCA_020245055.1	2771189	1126
-	GCA_020244585.1	2771201	1126
+	GCA_010590525.1	562	562
-	GCA_020539805.1	624	562
+	GCA_019547015.1	562	562
-	GCA_013886455.1	624	562
+	GCA_902506335.1	664683	664683
-	GCA_904067555.1	2768854	664683
-	GCA_904067645.1	2768851	664683
-	GCA_904067615.1	2768852	664683
-	GCA_904067605.1	2768853	664683
+	GCA_902505295.1	562	562
-	GCA_019753515.1	2870779	562
+	GCA_005145865.1	2070776	246167
-	GCA_003050105.1	2056188	246167
+	GCA_014332595.1	2589794	573
-	GCA_014332605.1	2589793	573
-	GCA_014332545.1	2589795	573
+	GCA_021357665.1	562	562
-	GCA_013681935.1	624	562
+	GCA_001440085.1	1720566	1774
-	GCA_001440125.1	1720567	1774
-	GCA_001440005.1	1720565	1774
-	GCA_001853925.1	1774	1774
-	GCA_001440105.1	1720568	1774
+	GCA_000383575.1	1050199	1050199
-	GCA_000384095.1	351187	351187
+	GCA_016257745.1	28901	28901
-	GCA_015534815.1	2745891	28901
-	GCA_015534835.1	2745890	28901
+	GCA_018588305.1	562	562
-	GCA_004025385.1	621	562
+	GCA_013048535.1	2591013	663
-	GCA_013048605.1	2591015	663
+	GCA_016075175.1	546	546
-	GCA_004101905.1	2079228	546
+	GCA_009600735.1	562	562
-	GCA_019371095.1	2800168	562
-	GCA_019371005.1	2800167	562
-	GCA_019370945.1	2800166	562
+	GCA_000214805.1	768493	82996
-	GCA_000214195.1	768490	82996
-	GCA_000214235.1	82996	82996
+	GCA_905133655.1	562	562
-	GCA_002247505.1	624	562
+	GCA_008274865.1	2217825	1396
-	GCA_008274885.1	2217830	1396
+	GCA_022550915.1	562	562
-	GCA_004025445.1	624	562
+	GCA_003858675.1	2026187	2026187
-	GCA_022664075.1	2920298	2026187
+	GCA_009600695.1	562	562
-	GCA_019375035.1	2800164	562
+	GCA_015700915.1	562	562
-	GCA_013879595.1	624	562
+	GCA_019375055.2	562	562
-	GCA_019375075.1	2800165	562
+	GCA_000162275.1	563193	823
-	GCA_016888665.1	823	823
+	GCA_013752075.1	562	562
-	GCA_013879635.1	624	562
+	GCA_015351445.1	28901	28901
-	GCA_022556715.1	2908501	28901
-	GCA_022556655.1	2908503	28901
-	GCA_022556775.1	2908504	28901
-	GCA_022556675.1	2908505	28901
+	GCA_903970925.1	2744257	300181
-	GCA_903970975.1	2744256	300181
+	GCA_021150985.1	28901	28901
-	GCA_017571885.1	2819772	28901
-	GCA_017571585.1	2819784	28901
-	GCA_023016645.1	2933334	28901
-	GCA_023016585.1	2933333	28901
-	GCA_017572065.1	2819764	28901
-	GCA_017572085.1	2819761	28901
+	GCA_005886515.1	43662	43662
-	GCA_005886245.1	137779	137779
+	GCA_014155055.1	562	562
-	GCA_014376255.1	621	562
+	GCA_018223865.1	2822430	562
-	GCA_023310755.1	562	562
+	GCA_001969385.1	1229727	1229727
-	GCA_003703915.1	2364881	1229727
+	GCA_012297565.1	562	562
-	GCA_022353885.1	623	562
+	GCA_009600675.1	562	562
-	GCA_019374985.1	2800163	562
+	GCA_002555005.1	64104	64104
-	GCA_022664215.1	2920292	64104
+	GCA_022662835.1	2920360	2026186
-	GCA_022663755.1	2920314	2026186
+	GCA_009899265.1	562	562
-	GCA_002965045.1	2093897	562
+	GCA_002249045.1	621	562
-	GCA_020872835.1	562	562
+	GCA_002752255.1	1914908	300181
-	GCA_002752195.1	1914914	300181
-	GCA_002752155.1	1914912	300181
-	GCA_002752095.1	1914910	300181
-	GCA_002752235.1	1914909	300181
-	GCA_002752535.1	1928658	300181
-	GCA_002751935.1	1907431	300181
-	GCA_002752135.1	1914911	300181
-	GCA_002752435.1	1932000	300181
-	GCA_002752085.1	1914907	300181
-	GCA_002752495.1	1933284	300181
-	GCA_002752265.1	1914913	300181
-	GCA_002751955.1	1907195	300181
+	GCA_005047385.1	624	562
-	GCA_006238825.1	562	562
+	GCA_011378005.1	28901	28901
-	GCA_020221795.1	2878546	28901
+	GCA_001550165.1	1176302	336203
-	GCA_001651765.1	2056888	336203
-	GCA_001580035.1	936474	336203
+	GCA_021728015.1	2912255	29497
-	GCA_017653565.1	2820755	29497
+	GCA_020922835.2	158836	158836
-	GCA_002787395.1	2051905	158836
+	GCA_011237195.1	28901	28901
-	GCA_902109495.1	2583579	28901
+	GCA_009600785.1	562	562
-	GCA_019375115.1	2800170	562
+	GCA_008931785.1	158836	158836
-	GCA_014893435.1	2779569	158836
+	GCA_002920095.1	1920121	2703794
-	GCA_002918955.1	1920112	2703794
-	GCA_002935055.1	1758196	2703794
-	GCA_002920115.1	1920111	2703794
-	GCA_002920145.1	2080493	2703794
+	GCA_008631515.1	2608035	470931
-	GCA_008631495.1	2608038	470931
+	GCA_003434625.1	2293118	823
-	GCA_003635515.1	2293121	823
+	GCA_021474205.1	346	346
-	GCA_003992815.1	2182387	346
+	GCA_002920265.1	1920117	83655
-	GCA_002935105.1	1920116	83655
+	GCA_000190995.1	562	562
-	GCA_000208545.2	754332	562
+	GCA_002919725.1	2080662	61645
-	GCA_002208095.1	1915310	61645
-	GCA_002919705.1	2080661	61645
+	GCA_003462945.1	823	823
-	GCA_003635365.1	2293124	823
+	GCA_017776635.1	562	562
-	GCA_012584495.1	2725997	562
+	GCA_902502385.1	562	562
-	GCA_013460675.1	624	562
+	GCA_001525365.1	158836	158836
-	GCA_021503895.1	2886639	158836
-	GCA_021503905.1	2886640	158836
-	GCA_021503875.1	2886638	158836
+	GCA_019492165.1	562	562
-	GCA_022783485.1	622	562
+	GCA_012274615.1	1280	1280
-	GCA_017151735.1	2767499	1280
-	GCA_017151995.1	2767486	1283
-	GCA_017151935.1	2767491	1280
-	GCA_017151795.1	2767498	1280
+	GCA_022835335.1	823	823
-	GCA_002257605.1	2025876	823
+	GCA_008364895.1	1639133	1639133
-	GCA_014596815.1	2769347	1639133
+	GCA_016421425.1	28901	28901
-	GCA_023016605.1	2933332	28901
-	GCA_017572785.1	2819726	28901
+	GCA_000808715.2	1985254	1985254
-	GCA_003999525.1	1680158	1985254
+	GCA_009681385.1	562	562
-	GCA_022136845.1	623	562
+	GCA_023325185.1	28901	28901
-	GCA_022556375.1	2908518	28901
-	GCA_022556445.1	2908515	28901
-	GCA_022556565.1	2908510	28901
-	GCA_022556415.1	2908517	28901
-	GCA_022556495.1	2908513	28901
+	GCA_009905315.1	2697370	546
-	GCA_018445825.1	546	546
+	GCA_022662955.1	2920354	2026186
-	GCA_022662895.1	2920357	2026186
-	GCA_010628765.1	2026186	2026186
+	GCA_012437705.1	562	562
-	GCA_013681875.1	624	562
+	GCA_021617195.1	239935	239935
-	GCA_015051925.1	1872421	239935
+	GCA_001728865.1	1843690	543360
-	GCA_900110925.1	543360	556533
+	GCA_004153515.1	1428	1396
-	GCA_001913635.1	1396	1396
+	GCA_002950355.1	621	562
-	GCA_012668945.1	562	562
+	GCA_018272525.1	28901	28901
-	GCA_023017465.1	2933338	28901
+	GCA_011953945.1	562	562
-	GCA_013882135.1	624	562
+	GCA_900500495.1	562	562
-	GCA_007197595.1	623	562
-	GCA_003001075.1	2082625	562
+	GCA_900099845.1	1502763	329
-	GCA_013177745.1	2675750	329
+	GCA_016624365.1	2770965	1428
-	GCA_016625265.1	2770968	1428
-	GCA_016625395.1	1317224	1428
-	GCA_016625365.1	1317225	1428
-	GCA_016625185.1	1226988	1428
-	GCA_016625275.1	2770969	1428
+	GCA_022663275.1	2920338	1396
-	GCA_003265185.1	1396	1396
+	GCA_009600645.1	562	562
-	GCA_019375095.1	2800169	562
+	GCA_900449855.1	562	562
-	GCA_013879655.1	624	562
+	GCA_013201485.1	624	624
-	GCA_012401445.1	562	562
-	GCA_012447185.1	562	562
-	GCA_012419185.1	562	562
-	GCA_012997725.1	562	562
-	GCA_015176985.1	562	562
-	GCA_018903325.1	562	562
-	GCA_012497525.1	562	562
-	GCA_012527535.1	562	562
-	GCA_012560635.1	562	562
-	GCA_012527295.1	562	562
-	GCA_012882975.1	562	562
-	GCA_012326155.1	562	562
-	GCA_019545475.1	562	562
-	GCA_012535105.1	562	562
-	GCA_015250275.1	562	562
-	GCA_012997685.1	562	562
-	GCA_019777585.1	562	562
-	GCA_017135535.1	562	562
-	GCA_012402205.1	562	562
-	GCA_012402045.1	562	562
-	GCA_016444005.1	562	562
-	GCA_012326645.1	562	562
-	GCA_012452505.1	562	562
-	GCA_012529915.1	562	562
-	GCA_012558425.1	562	562
-	GCA_012583755.1	562	562
-	GCA_012688805.1	562	562
-	GCA_013687015.1	562	562
-	GCA_014611295.1	562	562
-	GCA_016140935.1	562	562
-	GCA_012326745.1	562	562
-	GCA_022219445.1	562	562
-	GCA_016129065.1	562	562
-	GCA_012890835.1	562	562
-	GCA_012774755.1	562	562
-	GCA_012326725.1	562	562
-	GCA_012525915.1	562	562
-	GCA_014087305.1	562	562
-	GCA_022050085.1	562	562
-	GCA_013615375.1	562	562
-	GCA_014107665.1	562	562
-	GCA_012326585.1	562	562
-	GCA_012377095.1	562	562
-	GCA_012474355.1	562	562
-	GCA_012903845.1	562	562
-	GCA_017042415.1	562	562
-	GCA_012468545.1	562	562
-	GCA_012288485.1	562	562
-	GCA_013106255.1	562	562
-	GCA_020548385.1	562	562
-	GCA_021225175.1	562	562
-	GCA_012477715.1	562	562
-	GCA_013866895.1	623	562
-	GCA_013825145.1	623	562
-	GCA_013995315.1	623	562
-	GCA_013834555.1	623	562
-	GCA_014028075.1	621	562
-	GCA_014028315.1	621	562
-	GCA_003038855.1	2116505	624
-	GCA_003038955.1	2116506	624
-	GCA_003038995.1	2116508	624
-	GCA_003038815.1	2116500	624
-	GCA_003038835.1	2116502	624
+	GCA_003000855.1	2082624	562
-	GCA_018347325.1	562	562
-	GCA_003000975.1	2082634	562
-	GCA_003001055.1	2082627	562
-	GCA_003064065.1	2161825	562
+	GCA_006597925.1	28901	28901
-	GCA_017572975.1	2819717	28901
+	GCA_001037815.2	1686397	158836
-	GCA_002152945.1	158836	158836
+	GCA_006349625.1	2026188	2026188
-	GCA_022663415.1	2920332	2026188
-	GCA_020149975.1	2874284	2026188
+	GCA_016377505.1	28901	28901
-	GCA_017573325.1	2819699	28901
+	GCA_001938425.1	158836	158836
-	GCA_019056635.1	2850078	158836
+	GCA_000692235.1	158836	158836
-	GCA_000534495.1	1329836	158836
-	GCA_018075245.1	1329836	158836
-	GCA_001037595.1	1686387	158836
+	GCA_004196355.1	615	615
-	GCA_006517585.1	2591107	615
+	GCA_012880295.2	562	562
-	GCA_013627075.1	624	562
+	GCA_021285785.1	158836	158836
-	GCA_002858545.1	2060771	158836
+	GCA_020341315.1	562	562
-	GCA_013885665.1	624	562
-	GCA_013886175.1	624	562
-	GCA_020367705.1	621	562
+	GCA_000292225.1	1217720	207340
-	GCA_022346705.1	207340	207340
+	GCA_003873015.1	28901	28901
-	GCA_014493255.1	2665522	28901
+	GCA_003287585.1	2029684	2029681
-	GCA_003287725.1	2029682	2029681
-	GCA_003287715.1	2029683	2029681
+	GCA_012619365.1	562	562
-	GCA_013681895.1	624	562
+	GCA_016412075.1	28901	28901
-	GCA_014491695.1	2665598	28901
-	GCA_017571805.1	2819774	28901
+	GCA_016458135.1	624	624
-	GCA_012454245.1	562	562
-	GCA_017249515.1	562	562
-	GCA_022612435.1	562	562
-	GCA_018940035.1	562	562
-	GCA_019900065.1	562	562
-	GCA_017690335.1	623	562
-	GCA_017207395.1	623	562
+	GCA_007231515.1	28901	28901
-	GCA_014493335.1	2665518	28901
+	GCA_902707605.2	562	562
-	GCA_013471835.1	623	562
+	GCA_017939325.1	2823363	648
-	GCA_017942565.1	2823362	648
+	GCA_004025185.1	562	562
-	GCA_003977375.1	624	562
+	GCA_018919665.1	2847010	562
-	GCA_014092695.1	562	562
+	GCA_014714715.1	562	562
-	GCA_022777145.1	623	562
+	GCA_015649805.1	562	562
-	GCA_003000815.1	2082630	562
+	GCA_017328425.1	158836	158836
-	GCA_000534475.1	1329837	158836
+	GCA_018834065.1	28901	28901
-	GCA_015234295.1	2780085	28901
-	GCA_017572305.1	2819749	28901
+	GCA_016430425.1	158836	158836
-	GCA_021165715.1	2850494	158836
+	GCA_009363475.1	2587859	2502979
-	GCA_009363395.1	2587863	2502979
+	GCA_020534265.1	562	562
-	GCA_003954705.1	624	562
+	GCA_002461875.1	562	562
-	GCA_003968715.1	624	562
+	GCA_019193195.1	562	562
-	GCA_009820205.1	2508713	562
+	GCA_003288475.1	158836	158836
-	GCA_000534635.1	1329819	158836
+	GCA_014104055.1	2742637	299767
-	GCA_014101175.1	2742672	299767
-	GCA_014101375.1	2742643	299767
-	GCA_014103555.1	2742645	299767
+	GCA_003018275.1	562	562
-	GCA_013885625.1	624	562
+	GCA_001472075.1	158836	158836
-	GCA_000534555.1	1329824	158836
+	GCA_017498325.1	158836	158836
-	GCA_000492975.1	1329830	158836
+	GCA_010253415.1	28901	28901
-	GCA_022556855.1	2908495	28901
+	GCA_016937625.1	663	663
-	GCA_023161825.1	2929855	663
+	GCA_000161035.1	1396	1396
-	GCA_009647105.1	1428	1396
+	GCA_014133095.1	562	562
-	GCA_014016435.1	623	562
-	GCA_013866535.1	623	562
[truncated: 4,254 more rows]
